# Supplementary material for: Impact of Covid-19 on attendances for a 1st episode of reduced fetal movements: A retrospective observational study
Source: PLoS One. 2021 Jun 25;16(6):e0253796. doi: 10.1371/journal.pone.0253796 (PMC8232461; doi:10.1371/journal.pone.0253796)
Supplement: S1 Data — (XLSX) [file pone.0253796.s001.xlsx]

## Sheet: Interval to USS
Interval to USS 2019	Interval to USS 2020
5	3
3	1
1	0
3	2
4	2
3	1
n/a	0
1	n/a
1	1
4	1
4	1
n/a	3
0	0
1	0
6	2
n/a	3
1	1
1	n/a
4	1
3	2
n/a	6
1	1
n/a	0
n/a	3
n/a	3
n/a	4
n/a	2
5	3
1	7
2	0
1	0
4	1
n/a	2
2	1
4	3
0	0
0	4
n/a	0
3	n/a
1	2
2	1
3	1
1	3
4	n/a
3	0
0	n/a
n/a	0
n/a	0
0	3
3	n/a
n/a	2
0	n/a
2	0
4	n/a
1	0
2	2
1	2
1	n/a
5	1
3	0
0	1
0	n/a
1	3
0	3
2	0
0	1
3	0
n/a	0
3	1
1	3
1	n/a
0	2
3	2
3	n/a
3	n/a
0	0
1	2
4	n/a
3	4
4	2
4	1
4	0
0	n/a
2	n/a
1	0
2	0
5	1
2	1
3	1
n/a	n/a
3	1
n/a	2
2	n/a
n/a	n/a
3	2
6	n/a
n/a	2
5	n/a
8	n/a
1	3
n/a	n/a
n/a	0
n/a	n/a
5	0
7	1
1	2
3	n/a
5	n/a
4	n/a
n/a	n/a
n/a	n/a
n/a	n/a
n/a	n/a
3	0
n/a	n/a
1	n/a
n/a	2
4	n/a
n/a	3
3	n/a
3	n/a
3	n/a
3	2
1	2
0	n/a
2	1
n/a	n/a
1	n/a
n/a	n/a
n/a	n/a
2	0
n/a	n/a
4	n/a
n/a	n/a
n/a	n/a
n/a	n/a
0	n/a
3	n/a
n/a	n/a
1	n/a
n/a	n/a
n/a	0
1	0
4	n/a
n/a	3
n/a
n/a
0
n/a
n/a
n/a
0
n/a
n/a
n/a
n/a
n/a
n/a
n/a
n/a
n/a
n/a
7
n/a
3
n/a
n/a
0
n/a
n/a
n/a
n/a
0
n/a
n/a
n/a
n/a
n/a
5
